# Supplementary material for: Rapid and Efficient Creation of Sweet–Waxy Maize Germplasm via CRISPR/Cas9-Mediated Gene Editing of Sh2 and Wx
Source: Curr Issues Mol Biol. 2026 Apr 17;48(4):415. doi: 10.3390/cimb48040415 (PMC13115123; doi:10.3390/cimb48040415)
Supplement: Supplementary file 1 [file cimb-48-00415-s001.zip]

Archive with 5 entries (5 files):
- Supplement Figure S1.png
- Supplement Figure S2.png
- Supplement Figure S3.png
- Supplement Figure S4.png
- Supplement TableS1-2.xlsx
