# Supplementary material for: Rapid and Efficient Creation of Sweet–Waxy Maize Germplasm via CRISPR/Cas9-Mediated Gene Editing of Sh2 and Wx
Source: Curr Issues Mol Biol. 2026 Apr 17;48(4):415. doi: 10.3390/cimb48040415 (PMC13115123; doi:10.3390/cimb48040415)
Supplement: Supplementary file 1 [file cimb-48-00415-s001.zip › Supplement TableS1-2.xlsx]

## Sheet: Table S1
Table S1. Primers used in this study
Name	Sequence(5'--3')	Usage
Sh2-MT1T2-F	AATAATGGTCTCAGGCGATTCTCAAACACAGTCCTCT	Construction of pBUE411-Sh2 CRISPR/Cas9 Vector
Sh2-MT1T2-F0	GATTCTCAAACACAGTCCTCTGTTTTAGAGCTAGAAATAGC	Construction of pBUE411-Sh2 CRISPR/Cas9 Vector
Sh2-MT1T2-R0	ATAAAGCTGATCGCCACTCACGCTTCTTGGTGCC	Construction of pBUE411-Sh2 CRISPR/Cas9 Vector
Sh2-MT1T2-R	ATTATTGGTCTCTAAACATAAAGCTGATCGCCACTCA	Construction of pBUE411-Sh2 CRISPR/Cas9 Vector
Wx-MT1T2-F	AATAATGGTCTCAGGCGGCATGAACGTCGTCTTCGT	Construction of pBUE411-Wx CRISPR/Cas9 Vector
Wx-MT1T2-F0	GGCATGAACGTCGTCTTCGTGTTTTAGAGCTAGAAATAGC	Construction of pBUE411-Wx CRISPR/Cas9 Vector
Wx-MT1T2-R0	GGTAGTCGGAGAAGGCGAACGCTTCTTGGTGCC	Construction of pBUE411-Wx CRISPR/Cas9 Vector
Wx-MT1T2-R	ATTATTGGTCTCTAAACGGTAGTCGGAGAAGGCGAA	Construction of pBUE411-Wx CRISPR/Cas9 Vector
OsU3-FD3	GACAGGCGTCTTCTACTGGTGCTAC	Colony PCR for identification of CRISPR/Cas9 Vector
TaU3-RD	CTCACAAATTATCAGCACGCTAGTC	Colony PCR for identification of CRISPR/Cas9 Vector
TaU3-FD	TTAGTCCCACCTCGCCAGTTTACAG	Sequencing primer for CRISPR/Cas9 Vector
TaU3-FD2	TTGACTAGCGTGCTGATAATTTGTG	Sequencing primer for CRISPR/Cas9 Vector
TaU3p-F	ACAGATTAAGGCTCGTCCGT	Identification of positive plants
gSh2-F	ATAAAGCTGATCGCCACTCAC	Identification of Sh2 positive plants
gWx-F	GGTAGTCGGAGAAGGCGAA	Identification of Wx positive plants
Sh2-gRNA1-F	TGGTTTCACTGCGTTCAGGA	Detection of target site 1 in Sh2 gene
Sh2-gRNA1-R	AGAGAAGAATCTCGGCATCTGT	Detection of target site 1 in Sh2 gene
Sh2-gRNA2-F	GGTTCCAGGGTACAGCAGAC	Detection of target site 2 in Sh2 gene
Sh2-gRNA2-R	AGAGGGGTTCATCTCAAGAAAGA	Detection of target site 2 in Sh2 gene
Wx-gRNA1-F	TTCCGATCCTGTCCTTGAGT	Detection of target site 1 in Wx gene
Wx-gRNA1-R	GGCATCAGAGCAGAGAAAGG	Detection of target site 1 in Wx gene
Wx-gRNA2-F	CGTCTTCGTTCTCCATGCTCG	Detection of target site 2 in Wx gene
Wx-gRNA2-R	CTTCCACGGGCTTCTCGTAG	Detection of target site 2 in Wx gene

## Sheet: Table S2
Table S2. The sweet and waxy kernel segregation in SW ears
Ear	Total	Waxy kernels	Sweet kernels	Observed ratio	χ2
SW1	217	156	61	3.47:1	1.12
SW2	309	237	72	2.90:1	0.48
					χ20.05 = 3.84
